# Supplementary material for: Synthesis and Properties of New 3-Heterylamino-Substituted 9-Nitrobenzanthrone Derivatives
Source: Molecules. 2023 Jul 2;28(13):5171. doi: 10.3390/molecules28135171 (PMC10343498; doi:10.3390/molecules28135171)
Supplement: Supplementary file 1 [file molecules-28-05171-s001.zip]

Archive with 1 entries (1 files):
- molecules-2466865-supplementary.pdf
